# Supplementary material for: 4-Chloro-2,6-dinitro­phenol
Source: Acta Crystallogr Sect E Struct Rep Online. 2010 Nov 17;66(Pt 12):o3204. doi: 10.1107/S1600536810046490 (PMC3011538; doi:10.1107/S1600536810046490)
Supplement: Supplementary file 1 [file e-66-o3204-sup1.cif]

##############################################################################
###                                                                        ###
###        Electronic paper (Acta Crystallographica Section E)             ###
###                                                                        ###
##############################################################################
#                                                                            #
# This CIF contains the data in a paper accepted for publication in Acta     #
# Crystallographica Section E. It conforms to the requirements of Notes      #
# for Authors for Section E, and has been peer reviewed under the auspices   #
# of the IUCr Commission on Journals.                                        #
#                                                                            #
# Full details of the Crystallographic Information File format               #
# are given in the paper "The Crystallographic Information File (CIF):       #
# a New Standard Archive File for Crystallography" by S. R. Hall, F. H.      #
# Allen and I. D. Brown [Acta Cryst. (1991), A47, 655-685].                  #
#                                                                            #
# The current version of the core CIF dictionary is obtainable from          #
# ftp://ftp.iucr.org/pub/cif_core.dic. The current version number is 2.4.    #
#                                                                            #
# Software is freely available for graphical display of the structure(s) in  #
# this CIF.  For information consult the CIF home page http://www.iucr.org/  #
# cif/home.html                                                              #
#                                                                            #
# This file may be used for bona fide research purposes within the           #
# scientific community so long as proper attribution is given to the journal # 
# article from which it was obtained.                                        #
#                                                                            #
##############################################################################
                                             
data_global
_audit_creation_method     SHELXL-97
_journal_date_recd_electronic     2010-11-09
_journal_date_accepted     2010-11-10
_journal_name_full     'Acta Crystallographica, Section E'
_journal_year     2010
_journal_volume     66
_journal_issue     12
_journal_page_first     o3204
_journal_page_last     o3204
_journal_paper_category     QO
_journal_coeditor_code     HG2748
_publ_contact_author
;
     Dr. Seik Weng Ng
     Department of Chemistry
     University of Malaya
     50603 Kuala Lumpur
     Malaysia
;
_publ_contact_author_email     seikweng@um.edu.my
_publ_contact_author_fax     '03 7967 4193'
_publ_contact_author_phone     '03 7967 6778'
_publ_section_title
;
4-Chloro-2,6-dinitrophenol
;
loop_
    _publ_author_name
    _publ_author_address
    'Ng, Seik Weng'
;
     Department of Chemistry
     University of Malaya
     50603 Kuala Lumpur
     Malaysia
;
_publ_section_synopsis     .
data_I
_audit_creation_method     SHELXL-97
_chemical_name_systematic
;
4-Chloro-2,6-dinitrophenol
;
_chemical_name_common     ?
_chemical_formula_moiety     'C6 H3 Cl N2 O5'
_chemical_formula_sum     'C6 H3 Cl N2 O5'
_chemical_formula_iupac     'C6 H3 Cl N2 O5'
_chemical_formula_weight     218.55
_chemical_melting_point     ?
_symmetry_cell_setting     monoclinic
_symmetry_space_group_name_H-M     'P 21'
_symmetry_space_group_name_Hall     'P 2yb'
loop_
    _symmetry_equiv_pos_as_xyz
    'x, y, z'
    '-x, y+1/2, -z'
_cell_length_a     7.4700(19)
_cell_length_b     5.8973(15)
_cell_length_c     9.952(2)
_cell_angle_alpha     90.00
_cell_angle_beta     109.939(6)
_cell_angle_gamma     90.00
_cell_volume     412.13(18)
_cell_formula_units_Z     2
_cell_measurement_reflns_used     1662
_cell_measurement_theta_min     4.1
_cell_measurement_theta_max     27.4
_cell_measurement_temperature     293(2)
_exptl_crystal_description     Prism
_exptl_crystal_colour     Colorless
_exptl_crystal_size_max     0.24
_exptl_crystal_size_mid     0.21
_exptl_crystal_size_min     0.18
_exptl_crystal_density_diffrn     1.761
_exptl_crystal_density_meas     ?
_exptl_crystal_density_method     'not measured'
_exptl_crystal_F_000     220
_exptl_absorpt_coefficient_mu     0.461
_exptl_absorpt_correction_type     multi-scan
_exptl_absorpt_process_details     '(ABSCOR; Higashi, 1995)'
_exptl_absorpt_correction_T_min     0.8973
_exptl_absorpt_correction_T_max     0.9216
_diffrn_ambient_temperature     293(2)
_diffrn_radiation_type     MoK\a
_diffrn_radiation_wavelength     0.71073
_diffrn_radiation_source     'fine-focus sealed tube'
_diffrn_radiation_monochromator     graphite
_diffrn_measurement_device_type     'Rigaku R-AXIS RAPID'
_diffrn_measurement_method     \w
_diffrn_detector_area_resol_mean     '10.000'
_diffrn_reflns_number     3209
_diffrn_reflns_av_R_equivalents     0.0674
_diffrn_reflns_av_sigmaI/netI     0.0925
_diffrn_reflns_theta_min     4.08
_diffrn_reflns_theta_max     25.00
_diffrn_reflns_theta_full     25.00
_diffrn_measured_fraction_theta_max     0.996
_diffrn_measured_fraction_theta_full     0.996
_diffrn_reflns_limit_h_min     -8
_diffrn_reflns_limit_h_max     8
_diffrn_reflns_limit_k_min     -7
_diffrn_reflns_limit_k_max     7
_diffrn_reflns_limit_l_min     -11
_diffrn_reflns_limit_l_max     11
_diffrn_standards_number     0
_diffrn_standards_interval_count     0
_diffrn_standards_interval_time     0
_diffrn_standards_decay_%     0
_reflns_number_total     1434
_reflns_number_gt     816
_reflns_threshold_expression     I>2\s(I)
_refine_ls_structure_factor_coef     Fsqd
_refine_ls_matrix_type     full
_refine_ls_R_factor_all     0.1211
_refine_ls_R_factor_gt     0.0506
_refine_ls_wR_factor_gt     0.0747
_refine_ls_wR_factor_ref     0.0976
_refine_ls_goodness_of_fit_ref     1.006
_refine_ls_restrained_S_all     1.005
_refine_ls_number_reflns     1434
_refine_ls_number_parameters     131
_refine_ls_number_restraints     2
_refine_ls_hydrogen_treatment     mixed
_refine_ls_weighting_scheme     calc
_refine_ls_weighting_details
                 'calc w=1/[\s^2^(Fo^2^)+(0.0358P)^2^] where P=(Fo^2^+2Fc^2^)/3'
_atom_sites_solution_hydrogens     geom
_atom_sites_solution_primary     direct
_atom_sites_solution_secondary     difmap
_refine_ls_shift/su_max     0.001
_refine_ls_shift/su_mean     0.001
_refine_diff_density_max     0.240
_refine_diff_density_min     -0.240
_refine_ls_extinction_method     none
_refine_ls_extinction_coef     ?
_refine_ls_abs_structure_details     'Flack (1983), 640 Friedel pairs'
_refine_ls_abs_structure_Flack     0.14(14)
loop_
    _atom_type_symbol
    _atom_type_description
    _atom_type_scat_dispersion_real
    _atom_type_scat_dispersion_imag
    _atom_type_scat_source
    'C' 'C' 0.0033 0.0016
                         'International Tables Vol C Tables 4.2.6.8 and 6.1.1.4'
    'H' 'H' 0.0000 0.0000
                         'International Tables Vol C Tables 4.2.6.8 and 6.1.1.4'
    'N' 'N' 0.0061 0.0033
                         'International Tables Vol C Tables 4.2.6.8 and 6.1.1.4'
    'O' 'O' 0.0106 0.0060
                         'International Tables Vol C Tables 4.2.6.8 and 6.1.1.4'
    'Cl' 'Cl' 0.1484 0.1585
                         'International Tables Vol C Tables 4.2.6.8 and 6.1.1.4'
_computing_data_collection     'RAPID-AUTO (Rigaku, 1998)'
_computing_cell_refinement     'RAPID-AUTO (Rigaku, 1998)'
_computing_data_reduction     'CrystalStructure (Rigaku/MSC, 2002)'
_computing_structure_solution     'SHELXS97 (Sheldrick, 2008)'
_computing_structure_refinement     'SHELXL97 (Sheldrick, 2008)'
_computing_molecular_graphics     'X-SEED (Barbour, 2001)'
_computing_publication_material     'publCIF (Westrip, 2010)'
loop_
    _atom_site_type_symbol
    _atom_site_label
    _atom_site_fract_x
    _atom_site_fract_y
    _atom_site_fract_z
    _atom_site_U_iso_or_equiv
    _atom_site_adp_type
    _atom_site_calc_flag
    _atom_site_refinement_flags
    _atom_site_occupancy
    _atom_site_disorder_assembly
    _atom_site_disorder_group
    Cl Cl1 0.4887(2) 0.0000(3) 0.86383(14) 0.0688(5) Uani d . 1 . .
    O O1 0.3354(6) 0.5743(6) 0.4395(4) 0.0733(13) Uani d . 1 . .
    O O2 0.2527(5) 0.8807(6) 0.5218(4) 0.0721(13) Uani d . 1 . .
    O O3 -0.0108(6) 0.7765(6) 0.6318(4) 0.0604(12) Uani d D 1 . .
    H H3 -0.101(7) 0.774(12) 0.664(7) 0.10(3) Uiso d D 1 . .
    O O4 -0.1986(6) 0.6424(8) 0.7898(4) 0.0729(14) Uani d . 1 . .
    O O5 -0.1056(7) 0.3531(8) 0.9292(5) 0.0845(14) Uani d . 1 . .
    N N1 0.2807(6) 0.6773(8) 0.5258(5) 0.0497(12) Uani d . 1 . .
    N N2 -0.0885(7) 0.4861(11) 0.8388(5) 0.0594(13) Uani d . 1 . .
    C C1 0.3379(8) 0.2247(7) 0.7937(5) 0.0383(13) Uani d . 1 . .
    C C2 0.3679(7) 0.3605(9) 0.6918(6) 0.0430(13) Uani d . 1 . .
    H H2 0.4672 0.3293 0.6582 0.052 Uiso calc R 1 . .
    C C3 0.2500(6) 0.5442(8) 0.6390(5) 0.0376(13) Uani d . 1 . .
    C C4 0.0974(7) 0.5968(8) 0.6866(6) 0.0425(13) Uani d . 1 . .
    C C5 0.0733(7) 0.4491(8) 0.7875(5) 0.0387(14) Uani d . 1 . .
    C C6 0.1891(8) 0.2652(9) 0.8411(6) 0.0479(15) Uani d . 1 . .
    H H6 0.1666 0.1703 0.9083 0.057 Uiso calc R 1 . .
loop_
    _atom_site_aniso_label
    _atom_site_aniso_U_11
    _atom_site_aniso_U_22
    _atom_site_aniso_U_33
    _atom_site_aniso_U_12
    _atom_site_aniso_U_13
    _atom_site_aniso_U_23
    Cl1 0.0706(9) 0.0606(9) 0.0678(10) 0.0225(9) 0.0142(8) 0.0110(9)
    O1 0.098(3) 0.069(3) 0.075(3) -0.012(2) 0.058(3) 0.002(2)
    O2 0.090(3) 0.050(3) 0.075(3) -0.002(2) 0.027(3) 0.018(2)
    O3 0.055(3) 0.048(2) 0.077(3) 0.011(2) 0.021(3) 0.008(2)
    O4 0.063(3) 0.083(3) 0.084(3) 0.023(3) 0.038(3) 0.001(3)
    O5 0.093(3) 0.093(3) 0.092(4) 0.009(3) 0.062(3) 0.012(3)
    N1 0.052(3) 0.055(3) 0.043(3) -0.011(2) 0.017(3) 0.003(3)
    N2 0.062(4) 0.065(3) 0.057(3) -0.005(3) 0.028(3) -0.019(3)
    C1 0.037(3) 0.027(3) 0.044(3) 0.011(2) 0.005(3) 0.003(2)
    C2 0.039(3) 0.047(3) 0.044(3) 0.000(3) 0.016(3) -0.001(3)
    C3 0.034(3) 0.042(4) 0.034(3) -0.009(3) 0.009(2) -0.002(2)
    C4 0.037(3) 0.042(3) 0.044(3) -0.001(3) 0.007(3) -0.003(3)
    C5 0.037(3) 0.041(4) 0.040(3) -0.002(3) 0.016(3) -0.005(3)
    C6 0.055(4) 0.048(3) 0.037(3) -0.004(3) 0.012(3) -0.002(3)
loop_
    _geom_bond_atom_site_label_1
    _geom_bond_atom_site_label_2
    _geom_bond_site_symmetry_2
    _geom_bond_distance
    _geom_bond_publ_flag
    Cl1 C1 . 1.725(4) ?
    O1 N1 . 1.230(5) ?
    O2 N1 . 1.216(5) ?
    O3 C4 . 1.332(6) ?
    O3 H3 . 0.84(6) ?
    O4 N2 . 1.221(6) ?
    O5 N2 . 1.233(6) ?
    N1 C3 . 1.454(6) ?
    N2 C5 . 1.480(6) ?
    C1 C6 . 1.369(7) ?
    C1 C2 . 1.369(6) ?
    C2 C3 . 1.382(7) ?
    C2 H2 . 0.9300 ?
    C3 C4 . 1.410(6) ?
    C4 C5 . 1.387(6) ?
    C5 C6 . 1.376(7) ?
    C6 H6 . 0.9300 ?
loop_
    _geom_angle_atom_site_label_1
    _geom_angle_atom_site_label_2
    _geom_angle_atom_site_label_3
    _geom_angle_site_symmetry_1
    _geom_angle_site_symmetry_3
    _geom_angle
    _geom_angle_publ_flag
    C4 O3 H3 . . 107(5) ?
    O2 N1 O1 . . 124.0(5) ?
    O2 N1 C3 . . 119.2(5) ?
    O1 N1 C3 . . 116.9(5) ?
    O4 N2 O5 . . 123.3(5) ?
    O4 N2 C5 . . 119.5(5) ?
    O5 N2 C5 . . 117.3(6) ?
    C6 C1 C2 . . 120.7(5) ?
    C6 C1 Cl1 . . 119.3(4) ?
    C2 C1 Cl1 . . 120.0(4) ?
    C1 C2 C3 . . 119.7(4) ?
    C1 C2 H2 . . 120.1 ?
    C3 C2 H2 . . 120.1 ?
    C2 C3 C4 . . 121.9(5) ?
    C2 C3 N1 . . 118.0(4) ?
    C4 C3 N1 . . 120.1(5) ?
    O3 C4 C5 . . 125.9(5) ?
    O3 C4 C3 . . 119.0(5) ?
    C5 C4 C3 . . 115.1(4) ?
    C6 C5 C4 . . 123.8(4) ?
    C6 C5 N2 . . 117.5(5) ?
    C4 C5 N2 . . 118.7(5) ?
    C1 C6 C5 . . 118.7(5) ?
    C1 C6 H6 . . 120.6 ?
    C5 C6 H6 . . 120.6 ?
loop_
    _geom_hbond_atom_site_label_D
    _geom_hbond_atom_site_label_H
    _geom_hbond_atom_site_label_A
    _geom_hbond_site_symmetry_A
    _geom_hbond_distance_DH
    _geom_hbond_distance_HA
    _geom_hbond_distance_DA
    _geom_hbond_angle_DHA
    _geom_hbond_publ_flag
    O3 H3 O4 . 0.84(6) 1.82(4) 2.563(6) 146(7) yes
