# Supplementary material for: 4-Chloro-2,6-dinitro­phenol
Source: Acta Crystallogr Sect E Struct Rep Online. 2010 Nov 17;66(Pt 12):o3204. doi: 10.1107/S1600536810046490 (PMC3011538; doi:10.1107/S1600536810046490)
Supplement: Supplementary file 2 [file e-66-o3204-Isup2.hkl]

# 
# h,k,l, Fc-squared, Fo-squared, sigma(Fo-squared) and status flag 
# 
data_I
_shelx_title '  P21' 
_shelx_refln_list_code          4 
_shelx_F_calc_maximum       76.59 
_exptl_crystal_F_000       220.00 
_reflns_d_resolution_high  0.8410 
 
loop_ 
 _symmetry_equiv_pos_as_xyz 
 'x, y, z' 
 '-x, y+1/2, -z' 
 
_cell_length_a     7.4700 
_cell_length_b     5.8973 
_cell_length_c     9.9519 
_cell_angle_alpha  90.000 
_cell_angle_beta  109.939 
_cell_angle_gamma  90.000 
 
_shelx_F_squared_multiplier     1.000 
 
loop_ 
 _refln_index_h 
 _refln_index_k 
 _refln_index_l 
 _refln_F_squared_calc 
 _refln_F_squared_meas 
 _refln_F_squared_sigma 
 _refln_observed_status 
   0  -6   0        5.42        8.14      7.92 o 
   1  -6   0       55.90       51.91      8.24 o 
   2  -6   0       40.99       29.31     14.37 o 
   3  -6   0       21.49       12.42      8.37 o 
   4  -6   0        9.63        6.84     13.93 o 
   1  -5   0        0.40        0.10      7.68 o 
   2  -5   0       18.83       19.26     10.66 o 
   3  -5   0       52.62       35.36      7.81 o 
   4  -5   0       25.42       18.78     12.39 o 
   5  -5   0        4.73       -0.27     14.01 o 
   0  -4   0       66.21       70.72      6.19 o 
   1  -4   0       36.63       30.00      6.27 o 
   2  -4   0      251.41      271.25     13.71 o 
   3  -4   0       23.94       20.16      9.05 o 
   5  -4   0       14.25        0.76     11.94 o 
   6  -4   0       27.18        0.75      9.44 o 
   1  -3   0      461.68      462.37     16.85 o 
   2  -3   0       62.71       65.96      5.19 o 
   3  -3   0       45.25       51.38      8.64 o 
   4  -3   0        4.58        0.57      5.12 o 
   5  -3   0        1.60       -0.88      6.29 o 
   6  -3   0       10.46       19.88     13.77 o 
   7  -3   0        2.41       -3.35     14.36 o 
   0  -2   0      210.46      201.31      5.60 o 
   1  -2   0      515.93      511.68     11.78 o 
   2  -2   0      616.03      607.39     14.12 o 
   3  -2   0      275.79      270.99      8.56 o 
   4  -2   0       41.87       51.28      6.41 o 
   5  -2   0      215.79      217.35     16.88 o 
   6  -2   0       21.61        3.72      7.65 o 
   7  -2   0       28.61       24.75     11.23 o 
   8  -2   0        4.98       19.74     19.20 o 
   1  -1   0       35.73       39.21      4.39 o 
   2  -1   0      269.76      255.95      6.48 o 
   3  -1   0       16.03       16.25      3.97 o 
   4  -1   0      203.27      210.35     12.34 o 
   5  -1   0       69.01       63.79     12.21 o 
   6  -1   0       95.06       99.63     16.85 o 
   7  -1   0       37.79       28.93     10.64 o 
   8  -1   0        1.42      -23.70     15.80 o 
   2   0   0        3.20        2.33      3.21 o 
   3   0   0       23.71       19.87      2.87 o 
   4   0   0      141.54      145.08      5.46 o 
   5   0   0      157.43      153.27      6.47 o 
   6   0   0        5.82        5.89      3.52 o 
   7   0   0       64.20       62.10     12.57 o 
   8   0   0        8.09        1.12     10.56 o 
   1   1   0       35.27       36.01      1.62 o 
   2   1   0      269.08      265.53      3.91 o 
   3   1   0       16.85       17.84      2.62 o 
   4   1   0      205.62      204.73      7.37 o 
   5   1   0       67.52       75.78      4.73 o 
   6   1   0       93.62       99.41      4.71 o 
   7   1   0       38.54       25.33      6.47 o 
   8   1   0        1.53        3.88      6.35 o 
   0   2   0      210.24      204.59      5.93 o 
   1   2   0      523.97      503.56      8.11 o 
   2   2   0      601.88      591.42      7.80 o 
   3   2   0      276.92      281.10      5.01 o 
   4   2   0       43.36       30.73     10.82 o 
   5   2   0      216.47      222.12      8.24 o 
   6   2   0       22.38        9.75      4.82 o 
   7   2   0       28.29       38.38     11.07 o 
   8   2   0        4.81       11.18      7.81 o 
   1   3   0      460.46      486.51      6.71 o 
   2   3   0       63.43       65.91      3.55 o 
   3   3   0       46.04       48.06      3.55 o 
   4   3   0        4.88        4.93      3.39 o 
   5   3   0        1.56       -1.99      3.56 o 
   6   3   0       10.47       14.10      6.17 o 
   7   3   0        2.30       -1.55      5.42 o 
   0   4   0       68.56       68.03      6.08 o 
   1   4   0       36.33       35.28      4.12 o 
   2   4   0      252.41      243.86      5.80 o 
   3   4   0       23.65       20.47      5.47 o 
   4   4   0       54.79       61.07      4.49 o 
   5   4   0       13.38       16.51      5.36 o 
   6   4   0       27.10       40.62      8.78 o 
   1   5   0        0.43        3.69      3.91 o 
   2   5   0       18.62       19.03      5.16 o 
   3   5   0       53.54       43.06      5.58 o 
   4   5   0       24.68       19.78      5.96 o 
   5   5   0        4.42       15.00      5.97 o 
   0   6   0        5.99       10.00      8.94 o 
   1   6   0       57.69       66.67      8.51 o 
   2   6   0       39.32       39.52     15.27 o 
   3   6   0       20.85       11.92      6.34 o 
   4   6   0        9.66        9.86      5.37 o 
  -4  -6   1        7.60      -14.39     11.81 o 
  -3  -6   1       16.40       16.62      7.94 o 
  -2  -6   1       95.68       87.85      9.68 o 
  -1  -6   1        3.36        0.94      8.06 o 
   0  -6   1       22.22       24.44      9.56 o 
   1  -6   1       21.35       20.14      9.19 o 
   2  -6   1        1.22        4.88     12.78 o 
   3  -6   1       16.74       16.24      9.38 o 
   4  -6   1        0.73      -10.33      8.47 o 
  -6  -5   1        9.50        0.55     15.32 o 
  -5  -5   1       11.93        9.79     11.52 o 
  -4  -5   1        7.16       11.68      9.63 o 
  -3  -5   1       10.41       13.29      6.00 o 
  -2  -5   1       31.75       39.51      5.78 o 
  -1  -5   1        7.91        3.40      6.72 o 
   0  -5   1       64.06       71.74     15.83 o 
   1  -5   1       45.33       55.48     12.61 o 
   2  -5   1       46.55       59.80     12.48 o 
   3  -5   1        3.63       -2.81      7.00 o 
   4  -5   1        9.80       -5.47      7.62 o 
   5  -5   1       22.89       -0.40     10.35 o 
  -7  -4   1       39.46       -0.29     16.69 o 
  -6  -4   1        6.26        0.88      6.55 o 
  -5  -4   1       26.23       -0.38      6.74 o 
  -3  -4   1        0.72       -0.69      6.54 o 
  -2  -4   1       39.07       36.76      4.24 o 
  -1  -4   1      220.05      211.03      7.95 o 
   0  -4   1      171.09      171.95      6.49 o 
   1  -4   1       33.12       39.51      6.30 o 
   2  -4   1        4.58       -1.54      8.12 o 
   3  -4   1      112.16      118.16      9.51 o 
   4  -4   1        3.31       -0.43     10.57 o 
   5  -4   1       18.31       -0.02     13.60 o 
   6  -4   1        3.92        0.56      8.52 o 
  -7  -3   1        6.49       -2.22      8.40 o 
  -6  -3   1       29.74       24.51     13.28 o 
  -5  -3   1        7.46        6.57      5.92 o 
  -4  -3   1       22.21       24.08      7.87 o 
  -3  -3   1      238.61      228.81     10.21 o 
  -2  -3   1      118.43      126.04      4.32 o 
  -1  -3   1      535.00      523.85      7.77 o 
   0  -3   1      147.41      150.49      4.03 o 
   1  -3   1      221.34      216.88      7.77 o 
   2  -3   1      205.20      208.27     12.58 o 
   3  -3   1      228.65      235.44     14.14 o 
   4  -3   1       43.59       46.09      7.74 o 
   5  -3   1       14.72       18.44     13.07 o 
   6  -3   1       20.48       15.70      9.97 o 
   7  -3   1       11.63       23.78     18.56 o 
  -8  -2   1        0.89       -2.72     10.29 o 
  -7  -2   1        4.56        9.63     12.34 o 
  -6  -2   1       61.10       60.00     14.07 o 
  -5  -2   1      224.09      225.73     10.10 o 
  -4  -2   1      178.87      175.49     10.85 o 
  -3  -2   1       69.77       77.29      3.59 o 
  -2  -2   1      393.73      386.13      6.83 o 
  -1  -2   1       13.42       13.18      2.28 o 
   0  -2   1      292.99      278.44      7.09 o 
   1  -2   1      213.82      229.21     10.42 o 
   2  -2   1      807.63      805.51     11.43 o 
   3  -2   1        3.78        2.05      6.80 o 
   4  -2   1      177.20      192.83     15.50 o 
   5  -2   1       42.87       48.78      9.42 o 
   6  -2   1        2.60       -5.28     15.60 o 
   7  -2   1        8.98       15.94     17.51 o 
  -8  -1   1        0.60       -3.15      9.80 o 
  -7  -1   1       15.26       33.82     13.52 o 
  -6  -1   1       73.67       59.19      9.42 o 
  -5  -1   1       13.81       14.14      8.83 o 
  -4  -1   1      496.59      478.21     20.94 o 
  -3  -1   1      309.08      291.68     12.70 o 
  -2  -1   1      446.92      433.98      5.49 o 
  -1  -1   1      481.36      469.68      4.89 o 
   0  -1   1      496.78      495.79      6.80 o 
   1  -1   1     5826.86     5573.56     55.56 o 
   2  -1   1      284.33      282.48      3.80 o 
   3  -1   1      592.20      584.58     13.37 o 
   4  -1   1      186.47      202.53     13.88 o 
   5  -1   1       19.17       22.08     11.50 o 
   6  -1   1      152.84      162.89     20.18 o 
   7  -1   1        9.80       11.79     10.10 o 
  -8   0   1        1.62       -0.39      8.72 o 
  -7   0   1       21.93       21.52     14.88 o 
  -6   0   1       28.39       30.73     12.65 o 
  -5   0   1       61.02       70.96      7.09 o 
  -4   0   1      143.18      150.93      3.39 o 
  -3   0   1     1764.14     1754.63     14.79 o 
  -2   0   1     3149.02     2971.19     27.77 o 
   1   0   1      319.70      313.25      6.02 o 
   2   0   1      290.15      291.05      7.96 o 
   3   0   1      791.13      795.36      8.92 o 
   4   0   1       12.96       18.24      3.08 o 
   5   0   1       12.96       12.60      3.09 o 
   6   0   1       10.61        9.76      4.16 o 
   7   0   1       27.60       40.88     12.38 o 
   8   0   1       22.35       -2.78     18.34 o 
  -8   1   1        0.59       -1.59     16.06 o 
  -7   1   1       15.68        1.04      5.66 o 
  -6   1   1       73.66       83.44      6.35 o 
  -5   1   1       14.40       15.23      4.47 o 
  -4   1   1      491.11      476.07      4.33 o 
  -3   1   1      318.12      308.48      3.47 o 
  -2   1   1      436.97      428.73      7.44 o 
  -1   1   1      474.54      470.60      4.56 o 
   0   1   1      500.77      502.78      4.83 o 
   1   1   1     5865.74     5577.80     59.61 o 
   2   1   1      285.88      292.59      6.53 o 
   3   1   1      577.79      578.07      8.21 o 
   4   1   1      179.99      194.26     15.30 o 
   5   1   1       21.04       16.58      4.46 o 
   6   1   1      154.25      158.28      7.90 o 
   7   1   1       10.51        5.71      6.29 o 
  -8   2   1        1.00        8.59      6.51 o 
  -7   2   1        4.00       -0.31      5.32 o 
  -6   2   1       63.66       65.23      6.33 o 
  -5   2   1      222.02      229.34      7.21 o 
  -4   2   1      179.50      171.07      8.60 o 
  -3   2   1       73.45       74.35      4.51 o 
  -2   2   1      388.06      364.16      6.44 o 
  -1   2   1       10.99        9.26      2.86 o 
   0   2   1      285.74      280.01      4.72 o 
   1   2   1      220.31      218.07      4.97 o 
   2   2   1      809.10      821.59      9.47 o 
   3   2   1        3.97        2.12      2.64 o 
   4   2   1      179.06      182.04      5.89 o 
   5   2   1       42.09       44.71      4.98 o 
   6   2   1        2.40       22.64      9.20 o 
   7   2   1        8.99        4.75      5.82 o 
  -7   3   1        6.35        9.60      7.20 o 
  -6   3   1       29.37       37.74      7.09 o 
  -5   3   1        7.55        8.05      3.94 o 
  -4   3   1       23.78       20.17      2.59 o 
  -3   3   1      236.11      227.81      5.70 o 
  -2   3   1      123.68      131.50      3.53 o 
  -1   3   1      527.68      517.20      6.84 o 
   0   3   1      145.25      148.83      5.99 o 
   1   3   1      224.01      231.10      4.57 o 
   2   3   1      213.87      222.64      5.48 o 
   3   3   1      223.81      241.86      4.95 o 
   4   3   1       42.28       35.55      8.02 o 
   5   3   1       15.58       13.64      6.29 o 
   6   3   1       20.57       14.97      5.72 o 
   7   3   1       11.17       15.81      8.65 o 
  -7   4   1       39.01       46.62      7.37 o 
  -6   4   1        5.94       -0.37      5.53 o 
  -5   4   1       26.66       18.94      5.43 o 
  -4   4   1       79.07       85.26      5.94 o 
  -3   4   1        0.98        3.35      3.17 o 
  -2   4   1       36.38       47.52      4.79 o 
  -1   4   1      221.03      231.13      5.95 o 
   0   4   1      168.84      171.22      7.88 o 
   1   4   1       33.28       35.83      3.39 o 
   2   4   1        5.22        3.42      3.03 o 
   3   4   1      112.46      118.53      7.51 o 
   4   4   1        3.29        4.54      4.95 o 
   5   4   1       18.08       14.34      6.21 o 
   6   4   1        3.86       -1.30      8.97 o 
  -6   5   1        9.66       31.73      8.74 o 
  -5   5   1       12.37       11.24      5.10 o 
  -4   5   1        6.76        4.74      4.93 o 
  -3   5   1       10.37       16.99      4.96 o 
  -2   5   1       31.18       30.91      4.09 o 
  -1   5   1        7.06        9.47      3.88 o 
   0   5   1       65.03       62.00      5.84 o 
   1   5   1       45.48       43.88      5.27 o 
   2   5   1       46.38       27.55     13.07 o 
   3   5   1        4.27        6.62      4.50 o 
   4   5   1        9.35        4.98      4.21 o 
   5   5   1       22.89       29.62     14.40 o 
  -4   6   1        7.31        8.61      4.50 o 
  -3   6   1       15.64       20.36      7.33 o 
  -2   6   1       97.55       84.51     20.81 o 
  -1   6   1        3.61        4.63      6.52 o 
   0   6   1       21.57       20.86      5.84 o 
   1   6   1       20.62       16.61      6.56 o 
   2   6   1        1.32        6.07      6.06 o 
   3   6   1       16.81        9.35      7.10 o 
   4   6   1        0.71        4.96      4.92 o 
  -4  -6   2        1.34        7.22      6.89 o 
  -3  -6   2        5.03       -0.03      9.74 o 
  -2  -6   2        0.65        1.91      6.29 o 
  -1  -6   2       38.55       40.47     12.65 o 
   0  -6   2       11.31       10.42     14.96 o 
   1  -6   2        1.27        2.73      8.43 o 
   2  -6   2        1.39        4.11     13.85 o 
   3  -6   2        3.67       10.22     16.31 o 
  -6  -5   2       13.19       34.17     12.85 o 
  -5  -5   2       31.42       37.46     11.21 o 
  -4  -5   2        8.18       22.41      9.04 o 
  -3  -5   2       23.73       29.27      6.69 o 
  -2  -5   2        0.50        2.17      5.90 o 
  -1  -5   2      276.89      283.25     11.75 o 
   0  -5   2       68.54       62.72     15.06 o 
   1  -5   2       41.59       42.97     14.11 o 
   2  -5   2        2.48        7.36      7.34 o 
   3  -5   2       17.87       16.80     14.31 o 
   4  -5   2       56.25       51.75     18.33 o 
   5  -5   2       10.80       10.92     18.49 o 
  -7  -4   2       13.79       16.96     13.06 o 
  -6  -4   2        2.48        4.50      9.75 o 
  -5  -4   2       22.53        0.57      9.14 o 
  -4  -4   2       17.86       15.16      7.47 o 
  -3  -4   2       41.44       35.59      4.02 o 
  -2  -4   2       12.99       14.07      3.61 o 
  -1  -4   2       50.18       51.91     10.07 o 
   0  -4   2       74.63       82.02      5.80 o 
   1  -4   2       46.42       54.83      7.43 o 
   2  -4   2        7.32       10.81      6.54 o 
   3  -4   2        7.36        4.54     11.56 o 
   4  -4   2       16.13       -0.63     13.56 o 
   5  -4   2       14.67        0.29     15.00 o 
   6  -4   2        6.26       -6.93     11.11 o 
  -7  -3   2        3.14       -2.99      7.79 o 
  -6  -3   2      100.40       74.00     13.80 o 
  -5  -3   2       76.83       81.45      6.82 o 
  -4  -3   2      190.48      179.46      8.24 o 
  -3  -3   2      457.10      446.15      8.02 o 
  -2  -3   2       85.88       82.85      3.33 o 
  -1  -3   2       63.90       64.81      3.58 o 
   0  -3   2      276.82      265.08      6.39 o 
   1  -3   2      137.22      138.30      4.70 o 
   2  -3   2       91.04       87.95      6.26 o 
   3  -3   2       91.01       81.88     13.39 o 
   4  -3   2      109.99      118.94     11.01 o 
   5  -3   2       19.38       32.04     13.97 o 
   6  -3   2       31.97       24.99     12.03 o 
  -8  -2   2        0.34       -6.56     14.08 o 
  -7  -2   2        5.80        9.57     11.51 o 
  -6  -2   2      104.03       93.79      8.78 o 
  -5  -2   2       74.27       75.16      9.54 o 
  -4  -2   2       84.48       77.28     13.88 o 
  -3  -2   2       80.17       79.05      4.60 o 
  -2  -2   2      232.33      235.82      4.33 o 
  -1  -2   2      219.57      225.11      3.97 o 
   0  -2   2       52.10       48.56      3.14 o 
   1  -2   2      348.72      372.36      8.01 o 
   2  -2   2      226.66      228.22      5.36 o 
   3  -2   2      167.05      179.07      8.78 o 
   4  -2   2       37.25       30.34      7.73 o 
   5  -2   2       48.29       52.86     16.77 o 
   6  -2   2        9.14        5.51     10.22 o 
   7  -2   2        1.91       17.24     11.00 o 
  -8  -1   2       17.09       16.96     15.34 o 
  -7  -1   2       32.85       49.99     14.64 o 
  -6  -1   2       25.59        7.00      9.96 o 
  -5  -1   2        4.36        7.96      5.30 o 
  -4  -1   2      420.61      426.42      7.95 o 
  -3  -1   2      207.64      207.49      7.85 o 
  -2  -1   2      804.32      781.02      8.93 o 
  -1  -1   2     1695.98     1643.59     19.37 o 
   0  -1   2     1201.71     1186.57     19.28 o 
   1  -1   2     5017.50     4813.21     51.62 o 
   2  -1   2       13.61       10.42      2.99 o 
   3  -1   2      360.71      384.23      9.57 o 
   4  -1   2      130.00      141.94      8.26 o 
   5  -1   2       61.99       58.71      9.79 o 
   6  -1   2        9.70        4.78      9.16 o 
   7  -1   2        2.73       18.25     16.33 o 
  -8   0   2        1.48        8.15     15.07 o 
  -7   0   2        5.86       -7.16     12.10 o 
  -6   0   2       10.65        9.18      3.45 o 
  -5   0   2        5.91        4.83      3.68 o 
  -4   0   2      176.13      192.67      9.59 o 
  -3   0   2      121.39      120.25      6.69 o 
  -2   0   2        3.16        7.68      3.52 o 
  -1   0   2       29.21       29.37      2.11 o 
   0   0   2      289.02      283.05      5.23 o 
   1   0   2      548.11      565.42      8.29 o 
   2   0   2      865.14      806.61     10.81 o 
   3   0   2       62.08       56.06      5.12 o 
   4   0   2        8.66        6.58      5.04 o 
   5   0   2       10.42        8.74      3.73 o 
   6   0   2        0.91        6.53      4.06 o 
   7   0   2      152.96      174.56     12.69 o 
  -8   1   2       17.24        8.21      8.30 o 
  -7   1   2       32.84       22.55     10.40 o 
  -6   1   2       24.87       18.72      6.30 o 
  -5   1   2        4.12        4.09      1.81 o 
  -4   1   2      420.84      432.37      9.62 o 
  -3   1   2      198.51      206.49      6.10 o 
  -2   1   2      815.15      772.51     26.87 o 
  -1   1   2     1711.96     1655.47     18.17 o 
   0   1   2     1236.22     1198.73     16.33 o 
   1   1   2     4956.69     4772.71     54.12 o 
   2   1   2       13.05        9.16      3.43 o 
   3   1   2      363.22      376.53      8.04 o 
   4   1   2      133.55      128.21     11.07 o 
   5   1   2       62.57       65.01      5.50 o 
   6   1   2       10.32       10.44      4.93 o 
   7   1   2        2.44        0.60      5.74 o 
  -8   2   2        0.30        2.38      6.84 o 
  -7   2   2        5.90        5.64      4.91 o 
  -6   2   2      104.89      114.53      6.27 o 
  -5   2   2       73.19       68.50      4.11 o 
  -4   2   2       83.50       83.75      5.23 o 
  -3   2   2       79.59       80.76      3.36 o 
  -2   2   2      232.56      241.64      3.78 o 
  -1   2   2      218.80      223.61      4.30 o 
   0   2   2       52.98       50.23      2.81 o 
   1   2   2      345.55      367.21     12.93 o 
   2   2   2      228.44      247.53     12.43 o 
   3   2   2      170.39      175.10      6.32 o 
   4   2   2       37.56       32.77     12.60 o 
   5   2   2       47.74       53.24     15.62 o 
   6   2   2        8.56        5.70      6.12 o 
   7   2   2        2.04       -3.36      5.01 o 
  -7   3   2        3.34       14.38      7.28 o 
  -6   3   2       97.25      108.26      6.98 o 
  -5   3   2       80.75       76.03      5.69 o 
  -4   3   2      189.34      191.21      6.74 o 
  -3   3   2      460.76      463.91      7.51 o 
  -2   3   2       86.99       82.79      4.23 o 
  -1   3   2       66.42       65.87      3.62 o 
   0   3   2      271.45      259.28      5.74 o 
   1   3   2      131.92      125.17      4.83 o 
   2   3   2       90.29       92.77      3.89 o 
   3   3   2       94.64      105.63      5.24 o 
   4   3   2      109.75      123.09     15.05 o 
   5   3   2       20.40       11.81      7.90 o 
   6   3   2       30.79       29.46     13.71 o 
  -7   4   2       14.24       12.68      6.68 o 
  -6   4   2        2.30        1.84      4.57 o 
  -5   4   2       21.83       22.16      3.89 o 
  -4   4   2       17.61       16.93      3.05 o 
  -3   4   2       41.80       43.87      4.16 o 
  -2   4   2       13.07       14.09      3.19 o 
  -1   4   2       50.25       49.85      5.46 o 
   0   4   2       74.79       77.49      7.16 o 
   1   4   2       46.76       51.59      4.19 o 
   2   4   2        6.81        8.59      3.29 o 
   3   4   2        7.28        8.30      4.85 o 
   4   4   2       16.95       17.61      5.56 o 
   5   4   2       14.42       12.28      7.17 o 
   6   4   2        5.93       16.08      6.44 o 
  -6   5   2       12.94       14.29      8.27 o 
  -5   5   2       30.58       35.41      7.71 o 
  -4   5   2        8.18       11.56      4.47 o 
  -3   5   2       24.61       29.78      6.91 o 
  -2   5   2        0.37       -2.99      2.95 o 
  -1   5   2      274.89      263.78      8.14 o 
   0   5   2       71.93       71.26      6.72 o 
   1   5   2       41.51       45.31      5.97 o 
   2   5   2        2.33        2.11      3.74 o 
   3   5   2       16.78       19.60      6.11 o 
   4   5   2       56.64       72.08     10.70 o 
   5   5   2       10.53       21.67      9.96 o 
  -4   6   2        1.44        9.31      5.24 o 
  -3   6   2        4.98        7.53      5.26 o 
  -2   6   2        0.61        3.02      5.64 o 
  -1   6   2       38.66       35.73      6.29 o 
   0   6   2       11.09       15.23      5.49 o 
   1   6   2        1.23        3.50      5.35 o 
   2   6   2        1.41        2.74      4.66 o 
   3   6   2        3.60       12.65      5.55 o 
  -4  -6   3       22.07       18.07      9.31 o 
  -3  -6   3        5.48        0.89      7.66 o 
  -2  -6   3       15.30       17.11     10.37 o 
  -1  -6   3        0.79       -0.01     15.87 o 
   0  -6   3       12.55       15.68     10.81 o 
   1  -6   3        4.58       -3.77     15.15 o 
   2  -6   3       22.77        6.14     11.23 o 
   3  -6   3       18.15       20.73     12.45 o 
  -6  -5   3        7.07        3.17      9.08 o 
  -5  -5   3        0.57       -0.39      7.35 o 
  -4  -5   3       11.64        8.90      9.59 o 
  -3  -5   3       65.97       55.39      5.74 o 
  -2  -5   3       76.88       74.43      6.36 o 
  -1  -5   3       99.68      107.58      9.32 o 
   0  -5   3        9.01       11.36      8.85 o 
   1  -5   3       11.86        4.38      5.89 o 
   2  -5   3       18.58        9.30     14.86 o 
   3  -5   3       11.10       20.08     15.24 o 
   4  -5   3        9.53       29.96     17.62 o 
  -7  -4   3       37.78       38.74      8.31 o 
  -6  -4   3       17.11       15.46      5.94 o 
  -5  -4   3       47.68       51.73      6.53 o 
  -4  -4   3       23.69       16.90      5.33 o 
  -3  -4   3       21.24       25.09      4.06 o 
  -2  -4   3      122.06      131.79      5.72 o 
  -1  -4   3      118.27      128.76     10.29 o 
   0  -4   3      238.90      251.43     11.73 o 
   1  -4   3       29.45       13.57     16.09 o 
   2  -4   3       75.51       69.57     10.34 o 
   3  -4   3       65.27       75.00     16.84 o 
   4  -4   3       10.73        2.45     14.11 o 
   5  -4   3       19.55        8.14     11.37 o 
  -8  -3   3        0.33       10.76     13.36 o 
  -7  -3   3       11.89       17.82      7.10 o 
  -6  -3   3       54.63       38.96     10.45 o 
  -5  -3   3      222.28      221.37      8.29 o 
  -4  -3   3       28.54       26.39      4.12 o 
  -3  -3   3       30.51       25.38      3.06 o 
  -2  -3   3      108.36      117.61      3.89 o 
  -1  -3   3       56.27       63.43      7.02 o 
   0  -3   3      134.99      129.95      8.05 o 
   1  -3   3       51.77       41.88      4.46 o 
   2  -3   3      171.27      180.22      7.12 o 
   3  -3   3       32.47       32.11      9.54 o 
   4  -3   3        7.24        7.45     12.30 o 
   5  -3   3        8.40        2.45      9.08 o 
   6  -3   3        8.21       -5.15     16.63 o 
  -8  -2   3        1.27       -2.58      8.35 o 
  -7  -2   3       10.42        4.49      5.87 o 
  -6  -2   3       85.29       83.95      6.75 o 
  -5  -2   3       51.06       52.32      4.56 o 
  -4  -2   3       34.50       33.56      4.46 o 
  -3  -2   3      131.69      141.90      4.34 o 
  -2  -2   3     1123.88     1142.90     16.64 o 
  -1  -2   3       22.28       23.74      5.22 o 
   0  -2   3      203.17      205.03     10.94 o 
   1  -2   3      143.15      136.57      9.69 o 
   2  -2   3      934.18      926.54     25.85 o 
   3  -2   3       29.32       31.70      9.19 o 
   4  -2   3       35.66       37.65      3.55 o 
   5  -2   3       27.27       17.86     10.07 o 
   6  -2   3       13.72       33.46     19.40 o 
  -8  -1   3       10.62       21.69     13.92 o 
  -7  -1   3       12.96        2.69      5.80 o 
  -6  -1   3       43.70       46.82     10.25 o 
  -5  -1   3       74.35       83.80      8.71 o 
  -4  -1   3       81.91       75.01      4.91 o 
  -3  -1   3      385.18      403.10      5.61 o 
  -2  -1   3      384.75      385.82      3.32 o 
  -1  -1   3     1106.18     1089.72      9.62 o 
   0  -1   3      643.07      616.63     18.59 o 
   1  -1   3       50.86       55.98      7.58 o 
   2  -1   3      214.17      221.77      6.89 o 
   3  -1   3       75.05       95.69      8.34 o 
   4  -1   3       39.49       38.13      6.95 o 
   5  -1   3       13.64       13.72      3.09 o 
   6  -1   3        1.45        2.17      9.22 o 
   7  -1   3       19.77       21.46     12.66 o 
  -8   0   3        3.72      -14.88     15.11 o 
  -7   0   3       22.09       23.01      5.87 o 
  -6   0   3       13.64       13.13      5.36 o 
  -5   0   3        4.00        2.68      4.04 o 
  -4   0   3       93.27      113.10      7.98 o 
  -3   0   3     2354.65     2378.46     24.70 o 
  -2   0   3      152.33      148.29      5.76 o 
  -1   0   3      645.57      628.20      6.43 o 
   0   0   3     1891.77     1813.62     19.24 o 
   1   0   3      233.07      219.97      6.85 o 
   2   0   3       46.54       44.62      5.85 o 
   3   0   3        3.00        2.24      3.60 o 
   4   0   3      328.30      331.71      9.95 o 
   5   0   3      132.60      137.10      5.01 o 
   6   0   3       31.28       19.68      6.88 o 
   7   0   3        8.82       10.15     14.43 o 
  -8   1   3       10.93        6.48      8.89 o 
  -7   1   3       13.72       13.60      4.18 o 
  -6   1   3       42.59       41.71      8.05 o 
  -5   1   3       73.28       78.27      4.40 o 
  -4   1   3       81.49       68.75      9.14 o 
  -3   1   3      396.47      396.36      9.59 o 
  -2   1   3      373.23      391.72     11.94 o 
  -1   1   3     1103.72     1083.01     21.65 o 
   0   1   3      641.81      615.03      9.03 o 
   1   1   3       49.07       51.05      3.33 o 
   2   1   3      217.11      217.03      8.55 o 
   3   1   3       77.09       85.26      6.56 o 
   4   1   3       38.41       21.46     14.32 o 
   5   1   3       14.00       18.23      6.34 o 
   6   1   3        1.43        0.61      4.88 o 
   7   1   3       19.57       -1.18     10.17 o 
  -8   2   3        1.24       -4.05      8.21 o 
  -7   2   3       10.47       14.81      5.17 o 
  -6   2   3       87.12       80.81      4.16 o 
  -5   2   3       49.29       51.17      6.48 o 
  -4   2   3       32.35       34.86      4.24 o 
  -3   2   3      126.13      136.99      4.62 o 
  -2   2   3     1130.92     1157.16     27.91 o 
  -1   2   3       23.71       23.73      2.61 o 
   0   2   3      206.20      183.86      4.69 o 
   1   2   3      152.10      151.77      6.98 o 
   2   2   3      929.98      938.17     15.32 o 
   3   2   3       27.13       19.86     15.79 o 
   4   2   3       35.54       26.17     21.51 o 
   5   2   3       26.65       19.12      7.50 o 
   6   2   3       14.55       19.43     10.27 o 
  -8   3   3        0.28        2.59      7.24 o 
  -7   3   3       11.24        6.73      7.78 o 
  -6   3   3       56.14       55.60      6.71 o 
  -5   3   3      225.32      254.13      9.88 o 
  -4   3   3       26.48       27.54      6.78 o 
  -3   3   3       29.31       28.44      3.48 o 
  -2   3   3      104.52      104.18      3.24 o 
  -1   3   3       53.94       54.99      5.56 o 
   0   3   3      138.17      131.94      3.17 o 
   1   3   3       52.84       45.70      7.90 o 
   2   3   3      173.02      180.01      6.62 o 
   3   3   3       31.20       15.19     12.40 o 
   4   3   3        7.42        1.99      4.67 o 
   5   3   3        7.98       -4.38      5.31 o 
   6   3   3        8.50        3.55      8.66 o 
  -7   4   3       37.29       41.91      8.75 o 
  -6   4   3       17.67       13.75      4.72 o 
  -5   4   3       46.31       41.39      4.47 o 
  -4   4   3       23.86       19.99      4.58 o 
  -3   4   3       22.08       23.83      4.25 o 
  -2   4   3      122.81      126.55      4.98 o 
  -1   4   3      121.95      127.76      5.17 o 
   0   4   3      233.40      236.92      7.49 o 
   1   4   3       30.15       19.82      7.41 o 
   2   4   3       75.52       95.54      6.50 o 
   3   4   3       66.74       76.12     13.26 o 
   4   4   3        9.71        5.16      4.57 o 
   5   4   3       19.35       17.07      5.98 o 
  -6   5   3        7.15        2.26      7.64 o 
  -5   5   3        0.50       -4.69      6.66 o 
  -4   5   3       11.09       15.12      4.70 o 
  -3   5   3       65.36       67.30      4.38 o 
  -2   5   3       77.35       79.29      4.42 o 
  -1   5   3      102.21       97.97      4.74 o 
   0   5   3        8.38        4.87      4.60 o 
   1   5   3       11.27        9.39      3.61 o 
   2   5   3       17.93       18.97      5.42 o 
   3   5   3       11.28       10.74      5.64 o 
   4   5   3        9.34       11.41      8.14 o 
  -4   6   3       22.12       18.59      5.95 o 
  -3   6   3        5.21       12.60      5.93 o 
  -2   6   3       15.80       18.70      6.43 o 
  -1   6   3        0.82       11.20      5.18 o 
   0   6   3       12.52       25.32      6.25 o 
   1   6   3        4.56        7.71      5.44 o 
   2   6   3       22.42       23.20      7.33 o 
   3   6   3       17.86       25.17      7.41 o 
  -4  -6   4        0.80        3.13     12.99 o 
  -3  -6   4        6.89       11.20     12.17 o 
  -2  -6   4       15.09        3.28      7.78 o 
  -1  -6   4        9.14       24.66     20.92 o 
   0  -6   4        6.46       13.97      8.76 o 
   1  -6   4       19.76       26.99     12.17 o 
   2  -6   4       13.71        0.72     11.77 o 
  -5  -5   4       24.62       22.83      5.68 o 
  -4  -5   4       22.69       20.18      4.67 o 
  -3  -5   4        8.41        3.80      7.68 o 
  -2  -5   4        5.29        5.81      9.48 o 
  -1  -5   4        9.43        3.30     12.71 o 
   0  -5   4      100.53       93.03      8.00 o 
   1  -5   4       48.45       19.17     25.06 o 
   2  -5   4       18.26       10.78     14.55 o 
   3  -5   4        3.59       10.07     10.10 o 
   4  -5   4        5.11       17.86     16.66 o 
  -7  -4   4       10.01       13.99      7.02 o 
  -6  -4   4        0.96       -3.22      5.02 o 
  -5  -4   4        2.17        3.70      8.30 o 
  -4  -4   4      223.63      211.72     10.65 o 
  -3  -4   4       43.40       41.00      2.77 o 
  -2  -4   4      103.89       96.78     11.37 o 
  -1  -4   4      142.22      159.74      9.04 o 
   0  -4   4      315.69      301.01      9.57 o 
   1  -4   4       15.42       10.44     11.13 o 
   2  -4   4        3.07        1.09      4.66 o 
   3  -4   4       11.18       10.29      4.46 o 
   4  -4   4       37.24       17.70     19.04 o 
   5  -4   4       15.83      -12.45     11.98 o 
  -8  -3   4        7.81        9.66     13.33 o 
  -7  -3   4       21.15       15.81     12.86 o 
  -6  -3   4       35.58       15.03     12.50 o 
  -5  -3   4      137.38      120.79      6.84 o 
  -4  -3   4       44.50       52.12      3.34 o 
  -3  -3   4        0.21        1.89      4.86 o 
  -2  -3   4        2.46        1.72      4.48 o 
  -1  -3   4       15.96       13.87      4.96 o 
   0  -3   4        8.94        3.56      6.29 o 
   1  -3   4       91.77      102.42      8.43 o 
   2  -3   4       54.95       53.66      7.61 o 
   3  -3   4       63.23       49.32      7.79 o 
   4  -3   4       56.79       48.25      5.11 o 
   5  -3   4        0.30       19.24     10.79 o 
  -8  -2   4        3.41        2.77      6.45 o 
  -7  -2   4       20.05       12.95     14.72 o 
  -6  -2   4       17.98       13.36      8.91 o 
  -5  -2   4      221.35      231.27      7.17 o 
  -4  -2   4      182.29      181.41      4.40 o 
  -3  -2   4      131.31      149.65      6.89 o 
  -2  -2   4      163.55      173.26     12.06 o 
  -1  -2   4      224.26      226.05      7.01 o 
   0  -2   4      175.55      167.98     12.73 o 
   1  -2   4      998.42      994.97     20.23 o 
   2  -2   4      158.23      157.21     15.56 o 
   3  -2   4       54.60       51.09      8.04 o 
   4  -2   4        9.75        7.98      3.90 o 
   5  -2   4       33.05       28.52     18.50 o 
   6  -2   4        1.56       -7.92     10.63 o 
  -8  -1   4        5.92        2.88     10.18 o 
  -7  -1   4        4.21       -1.23      6.28 o 
  -6  -1   4        6.05        4.15      4.83 o 
  -5  -1   4       29.83       29.76      6.53 o 
  -4  -1   4        1.25        2.08      2.33 o 
  -3  -1   4      498.91      511.70      6.65 o 
  -2  -1   4       17.24       16.22      3.45 o 
  -1  -1   4      426.51      431.48      5.73 o 
   0  -1   4      187.42      177.93      4.47 o 
   1  -1   4       65.64       71.13      4.91 o 
   2  -1   4        4.62        1.91      5.15 o 
   3  -1   4      119.61      125.73      7.86 o 
   4  -1   4        6.82       10.38      5.67 o 
   5  -1   4        9.61        8.78     10.79 o 
   6  -1   4        7.95        4.50      1.72 o 
  -8   0   4        7.34       -2.41      4.95 o 
  -7   0   4        8.12        8.05      6.32 o 
  -6   0   4      131.71      135.23      6.17 o 
  -5   0   4       91.05       90.00      4.39 o 
  -4   0   4       81.75       82.38      6.93 o 
  -3   0   4      146.81      151.09      4.87 o 
  -2   0   4      728.33      691.30      8.19 o 
  -1   0   4        1.55       -0.70      2.52 o 
   0   0   4      342.79      344.88      6.39 o 
   1   0   4       29.43       36.36      6.59 o 
   2   0   4      588.41      568.13     21.73 o 
   3   0   4      193.32      206.59     18.79 o 
   4   0   4       82.04       73.66      7.19 o 
   5   0   4        0.01        6.87      6.36 o 
   6   0   4        4.90        3.63      4.94 o 
  -8   1   4        5.78        9.31      6.46 o 
  -7   1   4        4.20        4.67      5.17 o 
  -6   1   4        5.92        1.01      4.29 o 
  -5   1   4       29.76       34.69      6.52 o 
  -4   1   4        1.19       -1.80      6.01 o 
  -3   1   4      499.17      540.01     15.22 o 
  -2   1   4       17.71       20.48      1.57 o 
  -1   1   4      425.07      406.17      5.58 o 
   0   1   4      187.33      188.98      4.64 o 
   1   1   4       66.62       70.08      8.26 o 
   2   1   4        5.16        2.51      4.08 o 
   3   1   4      118.31      128.99      7.91 o 
   4   1   4        6.20        5.02      5.49 o 
   5   1   4       10.20        3.62     10.15 o 
   6   1   4        8.21       22.12     15.35 o 
  -8   2   4        3.18       15.08      7.68 o 
  -7   2   4       20.64       16.29      4.80 o 
  -6   2   4       16.50       19.49      5.17 o 
  -5   2   4      220.52      225.13      9.34 o 
  -4   2   4      184.20      192.27      8.13 o 
  -3   2   4      129.57      138.27      6.93 o 
  -2   2   4      173.40      182.49      8.15 o 
  -1   2   4      214.63      209.18      2.51 o 
   0   2   4      173.86      174.04      4.12 o 
   1   2   4     1005.43     1034.02     29.92 o 
   2   2   4      150.56      146.22      6.33 o 
   3   2   4       55.88       48.77     12.21 o 
   4   2   4       10.02        6.80      8.88 o 
   5   2   4       33.59       34.63      6.44 o 
   6   2   4        1.37        5.67      7.74 o 
  -8   3   4        7.96       17.02     17.36 o 
  -7   3   4       21.52       14.59      7.22 o 
  -6   3   4       35.22       34.19      8.25 o 
  -5   3   4      137.38      142.10      9.56 o 
  -4   3   4       44.06       54.58      6.31 o 
  -3   3   4        0.20        4.74      5.18 o 
  -2   3   4        2.37       -2.04      8.33 o 
  -1   3   4       16.11       15.26      1.77 o 
   0   3   4        8.42       14.20      2.87 o 
   1   3   4       90.57       94.99      4.36 o 
   2   3   4       56.00       67.00      7.17 o 
   3   3   4       63.86       60.40      8.26 o 
   4   3   4       57.11       36.03     29.63 o 
   5   3   4        0.22        1.34      6.22 o 
  -7   4   4       10.06       16.12      7.98 o 
  -6   4   4        0.87        2.06      3.60 o 
  -5   4   4        1.92       -1.35      3.87 o 
  -4   4   4      227.73      219.80     14.17 o 
  -3   4   4       42.40       38.90      2.73 o 
  -2   4   4      100.35      103.34      4.75 o 
  -1   4   4      137.74      143.84      5.22 o 
   0   4   4      319.87      311.01     10.27 o 
   1   4   4       17.39       10.98      4.72 o 
   2   4   4        3.48        5.90      4.32 o 
   3   4   4       10.98        6.78      4.25 o 
   4   4   4       36.63       28.01      9.44 o 
   5   4   4       15.89       17.55      7.42 o 
  -6   5   4        7.18       12.62      6.77 o 
  -5   5   4       24.83       23.40      4.62 o 
  -4   5   4       22.61       23.84      6.12 o 
  -3   5   4        8.24        6.19      3.57 o 
  -2   5   4        5.19        3.74      4.24 o 
  -1   5   4        9.62        7.39      3.02 o 
   0   5   4      101.24      101.39      7.16 o 
   1   5   4       48.34       39.67     14.31 o 
   2   5   4       17.76       18.39      5.89 o 
   3   5   4        3.39        1.23      7.19 o 
   4   5   4        5.21       -1.13     10.87 o 
  -4   6   4        0.63       10.16      6.18 o 
  -3   6   4        6.91        3.73      4.80 o 
  -2   6   4       14.95       12.16      8.15 o 
  -1   6   4        9.44        6.91      3.47 o 
   0   6   4        6.03       10.31      5.41 o 
   1   6   4       19.66       24.02      6.06 o 
   2   6   4       13.59       11.87      6.75 o 
  -3  -6   5        2.20       15.40      8.77 o 
  -2  -6   5        0.96        8.09     19.11 o 
  -1  -6   5        1.51        4.00     16.79 o 
   0  -6   5       14.95        6.33      8.12 o 
   1  -6   5       11.84        4.57     20.35 o 
  -5  -5   5        3.47        0.27     17.87 o 
  -4  -5   5       22.02       30.36      8.37 o 
  -3  -5   5       71.12       62.32     14.33 o 
  -2  -5   5       28.23       19.34      7.31 o 
  -1  -5   5       32.45       38.57      7.47 o 
   0  -5   5       47.67       50.60     19.21 o 
   1  -5   5        6.82        3.86      7.68 o 
   2  -5   5        3.14        1.40      5.06 o 
   3  -5   5       12.66       18.92      6.12 o 
  -7  -4   5        1.13       15.03     13.73 o 
  -6  -4   5        8.52        7.25      9.56 o 
  -5  -4   5        4.89        8.56      9.18 o 
  -4  -4   5      165.15      167.85     10.13 o 
  -3  -4   5        1.33       -3.88      6.66 o 
  -2  -4   5       36.14       39.43      6.53 o 
  -1  -4   5       63.34       84.06     15.26 o 
   0  -4   5       57.01       52.94     12.40 o 
   1  -4   5       55.14       25.88     24.07 o 
   2  -4   5       11.67        3.97      7.83 o 
   3  -4   5       71.97       49.86      9.36 o 
   4  -4   5        0.06        3.54      5.87 o 
  -7  -3   5       12.17       10.53      7.81 o 
  -6  -3   5       51.63       49.71      6.23 o 
  -5  -3   5       13.11       14.57      2.45 o 
  -4  -3   5       36.40       43.25      9.68 o 
  -3  -3   5       71.77       73.01      7.62 o 
  -2  -3   5       26.62       23.18      5.25 o 
  -1  -3   5       57.86       63.48      7.00 o 
   0  -3   5       20.03       18.11      5.77 o 
   1  -3   5      227.27      246.93     17.96 o 
   2  -3   5      179.15      171.13      9.60 o 
   3  -3   5       63.64       58.64      7.19 o 
   4  -3   5        1.41        5.24      5.14 o 
   5  -3   5       11.59       17.90     20.79 o 
  -8  -2   5        0.03        7.23      5.37 o 
  -7  -2   5        9.17        6.18      5.51 o 
  -6  -2   5      116.99      113.99      4.87 o 
  -5  -2   5       31.83       29.61      3.16 o 
  -4  -2   5        5.17        5.65      2.59 o 
  -3  -2   5       31.72       34.89      7.19 o 
  -2  -2   5      424.55      424.60     12.92 o 
  -1  -2   5       62.24       79.95      4.90 o 
   0  -2   5       59.82       57.31      3.14 o 
   1  -2   5       59.04       64.14      4.04 o 
   2  -2   5       61.10       68.75      4.91 o 
   3  -2   5       21.01       21.51      4.61 o 
   4  -2   5        4.94        7.78      5.61 o 
   5  -2   5        9.68        9.40      4.12 o 
  -8  -1   5        0.41       -1.82      4.16 o 
  -7  -1   5        2.59        3.25      4.63 o 
  -6  -1   5       13.11        6.68      4.40 o 
  -5  -1   5        0.68       10.05      7.60 o 
  -4  -1   5      113.69      110.30      3.13 o 
  -3  -1   5      251.47      264.95      4.33 o 
  -2  -1   5      843.02      904.25     10.83 o 
  -1  -1   5      593.07      588.77     13.84 o 
   0  -1   5        3.09        4.55      3.81 o 
   1  -1   5      121.27      123.95     10.58 o 
   2  -1   5      173.13      181.44     16.20 o 
   3  -1   5       65.07       65.07      6.78 o 
   4  -1   5       31.93       37.94     11.01 o 
   5  -1   5       28.39       41.10     13.48 o 
   6  -1   5       15.63       22.24     11.44 o 
  -8   0   5       71.62       68.31      7.73 o 
  -7   0   5        0.14        8.57      7.05 o 
  -6   0   5        9.86        4.13      4.68 o 
  -5   0   5       20.34       15.50      6.38 o 
  -4   0   5       68.56       68.67      4.57 o 
  -3   0   5       71.46       71.27      4.25 o 
  -2   0   5       35.85       32.90      2.85 o 
  -1   0   5      424.32      424.56      8.29 o 
   0   0   5       11.29       14.08      3.29 o 
   1   0   5       10.94        8.25      3.98 o 
   2   0   5        0.57       -2.37      3.82 o 
   3   0   5       17.62       20.76      6.84 o 
   4   0   5       23.06       20.61      6.68 o 
   5   0   5       11.54       16.26      7.79 o 
   6   0   5        0.74        0.78      5.29 o 
  -8   1   5        0.36        3.59      6.25 o 
  -7   1   5        2.84        0.50      3.36 o 
  -6   1   5       13.20        5.87      3.85 o 
  -5   1   5        0.85       -1.81      5.07 o 
  -4   1   5      113.88      121.30     10.30 o 
  -3   1   5      254.34      249.20      8.35 o 
  -2   1   5      829.68      896.92      9.95 o 
  -1   1   5      608.25      600.13      8.02 o 
   0   1   5        2.19        3.91      6.41 o 
   1   1   5      116.73      115.04     11.11 o 
   2   1   5      171.12      180.60      6.97 o 
   3   1   5       67.71       79.01     12.40 o 
   4   1   5       33.18       24.33      8.41 o 
   5   1   5       28.03       19.95     13.44 o 
   6   1   5       15.51        9.70      8.01 o 
  -8   2   5        0.02       -4.49      8.08 o 
  -7   2   5        8.66        5.93      5.19 o 
  -6   2   5      116.17      126.71     11.18 o 
  -5   2   5       33.54       27.41      7.71 o 
  -4   2   5        5.00        5.02      9.00 o 
  -3   2   5       29.60       33.83     10.03 o 
  -2   2   5      428.33      423.93     17.56 o 
  -1   2   5       62.11       61.54      4.07 o 
   0   2   5       57.70       60.14      4.65 o 
   1   2   5       57.22       62.27      7.17 o 
   2   2   5       62.64       61.28      6.51 o 
   3   2   5       20.97       19.31      5.81 o 
   4   2   5        4.88        5.16      7.50 o 
   5   2   5        9.90       20.34      9.23 o 
  -7   3   5       11.74        7.25      5.78 o 
  -6   3   5       51.83       46.62     11.24 o 
  -5   3   5       13.74       11.74      6.13 o 
  -4   3   5       37.36       50.57      6.65 o 
  -3   3   5       71.81       73.45      9.35 o 
  -2   3   5       24.79       28.53      7.75 o 
  -1   3   5       57.12       57.18      2.37 o 
   0   3   5       17.80       16.25      3.49 o 
   1   3   5      227.60      233.06     10.76 o 
   2   3   5      183.91      186.47     12.09 o 
   3   3   5       61.88       12.82     10.49 o 
   4   3   5        1.70       15.27     15.89 o 
   5   3   5       10.88       22.35     10.25 o 
  -7   4   5        1.25       -3.27      8.46 o 
  -6   4   5        8.60        5.94     14.76 o 
  -5   4   5        5.38        0.37      8.39 o 
  -4   4   5      163.72      197.36     12.94 o 
  -3   4   5        1.24       -1.32      9.27 o 
  -2   4   5       36.79       44.75      7.32 o 
  -1   4   5       64.64       67.90      3.38 o 
   0   4   5       58.11       44.63      4.61 o 
   1   4   5       53.73       30.40     12.24 o 
   2   4   5       11.99        6.00      4.22 o 
   3   4   5       71.04       26.73     13.61 o 
   4   4   5        0.04        7.61      7.49 o 
  -5   5   5        3.26       19.78      9.08 o 
  -4   5   5       21.16       36.57     12.25 o 
  -3   5   5       73.11       77.81     10.10 o 
  -2   5   5       28.86       18.62      4.37 o 
  -1   5   5       32.07       30.26      3.69 o 
   0   5   5       46.80       53.63      4.76 o 
   1   5   5        6.50        9.39      6.26 o 
   2   5   5        3.11       -0.63      5.23 o 
   3   5   5       12.37       19.01      6.53 o 
  -3   6   5        2.35        8.75      6.84 o 
  -2   6   5        0.96        5.25      7.16 o 
  -1   6   5        1.41        6.10      5.19 o 
   0   6   5       14.98       18.78      5.07 o 
   1   6   5       11.56       14.73      5.37 o 
  -2  -6   6        2.34       14.29      9.03 o 
  -1  -6   6        1.68       11.20     17.16 o 
  -5  -5   6        5.58       19.92     12.17 o 
  -4  -5   6       15.31       23.06     10.31 o 
  -3  -5   6       89.42      103.49     13.00 o 
  -2  -5   6       14.80       43.79     26.43 o 
  -1  -5   6        5.77       10.25      6.85 o 
   0  -5   6        0.25      -11.09     12.88 o 
   1  -5   6       12.03        1.89      8.77 o 
   2  -5   6       27.26       38.27      9.93 o 
  -6  -4   6        1.29        2.85     11.11 o 
  -5  -4   6        0.54        4.48      7.28 o 
  -4  -4   6       18.79       29.20      8.85 o 
  -3  -4   6       30.00       23.70      6.78 o 
  -2  -4   6       16.64       11.27     10.01 o 
  -1  -4   6       29.20       28.74     12.16 o 
   0  -4   6       10.70       10.00      5.87 o 
   1  -4   6       32.76       28.98      9.94 o 
   2  -4   6        7.59        5.62      8.74 o 
   3  -4   6       21.66       19.10      9.61 o 
  -7  -3   6        6.65        6.45      4.14 o 
  -6  -3   6       18.13       14.25      2.28 o 
  -5  -3   6       29.65       19.95      9.00 o 
  -4  -3   6       24.46       23.06      7.41 o 
  -3  -3   6       33.04       33.82      6.37 o 
  -2  -3   6       13.05       12.42      6.30 o 
  -1  -3   6      167.18      161.07      9.58 o 
   0  -3   6      137.70      145.44      9.32 o 
   1  -3   6      111.76      124.79      9.46 o 
   2  -3   6       85.73       87.73     15.29 o 
   3  -3   6       10.33        4.99      6.63 o 
   4  -3   6       16.07       15.98      8.13 o 
  -8  -2   6        0.88        4.16      6.06 o 
  -7  -2   6        2.51        1.99      3.24 o 
  -6  -2   6       39.81       35.22      4.01 o 
  -5  -2   6       67.25       69.64      2.96 o 
  -4  -2   6       23.73       32.14      8.36 o 
  -3  -2   6       21.55       23.22      7.68 o 
  -2  -2   6      124.61      129.46     10.33 o 
  -1  -2   6       41.30       41.00      7.42 o 
   0  -2   6        8.09        3.33      4.06 o 
   1  -2   6       36.16       37.59      5.97 o 
   2  -2   6       93.42       87.13      8.06 o 
   3  -2   6       19.63       10.72      5.64 o 
   4  -2   6        6.60       22.66      7.87 o 
   5  -2   6        5.65       30.04     22.90 o 
  -8  -1   6        4.90       -2.67      4.93 o 
  -7  -1   6       60.10       45.58     14.01 o 
  -6  -1   6        9.89        8.22      4.00 o 
  -5  -1   6      268.34      285.68      5.87 o 
  -4  -1   6       74.82       78.08      3.89 o 
  -3  -1   6      155.89      151.86      8.05 o 
  -2  -1   6       27.98       28.43      3.38 o 
  -1  -1   6       67.60       65.59      4.99 o 
   0  -1   6      281.46      281.23      7.97 o 
   1  -1   6       62.30       70.87      6.30 o 
   2  -1   6       19.45       20.90      5.96 o 
   3  -1   6       27.04       40.42     13.37 o 
   4  -1   6       40.18       29.93     20.07 o 
   5  -1   6        6.58       13.38     10.19 o 
  -8   0   6        6.72        5.15      6.80 o 
  -7   0   6        2.71       -1.10      4.29 o 
  -6   0   6        8.37        4.11      3.90 o 
  -5   0   6        8.02        2.91      5.16 o 
  -4   0   6        0.17        1.14      3.25 o 
  -3   0   6       50.88       55.16      4.64 o 
  -2   0   6       30.37       30.95      3.56 o 
  -1   0   6       32.81       33.33      4.33 o 
   0   0   6      309.74      329.33      8.14 o 
   1   0   6       30.43       31.13      5.44 o 
   2   0   6        5.49        2.91      4.38 o 
   3   0   6        8.01        3.24      6.63 o 
   4   0   6       36.47       41.94     10.11 o 
   5   0   6        4.74        6.12     12.34 o 
  -8   1   6        5.18        4.69      4.23 o 
  -7   1   6       60.62       43.53     16.64 o 
  -6   1   6       10.86        6.94      5.21 o 
  -5   1   6      262.06      289.90     11.37 o 
  -4   1   6       76.60       72.32      6.55 o 
  -3   1   6      159.55      150.50      6.18 o 
  -2   1   6       29.29       29.77      3.27 o 
  -1   1   6       66.70       64.62      4.33 o 
   0   1   6      281.59      295.42     16.29 o 
   1   1   6       60.57       57.80      6.07 o 
   2   1   6       20.82       24.77      9.12 o 
   3   1   6       26.98       37.34      8.25 o 
   4   1   6       39.91       46.28      9.62 o 
   5   1   6        6.22        4.51     16.96 o 
  -8   2   6        0.87        2.30      5.90 o 
  -7   2   6        2.53        0.86      6.65 o 
  -6   2   6       40.15       45.23     14.42 o 
  -5   2   6       66.89       69.55     14.46 o 
  -4   2   6       23.56       14.55      7.03 o 
  -3   2   6       21.80       20.39      6.62 o 
  -2   2   6      126.49      139.20      9.12 o 
  -1   2   6       40.84       35.90      3.74 o 
   0   2   6        7.78        9.31      4.26 o 
   1   2   6       34.59       27.77      4.73 o 
   2   2   6       92.61      114.73     14.52 o 
   3   2   6       20.38       19.78     11.05 o 
   4   2   6        6.43       -1.95      7.38 o 
   5   2   6        6.08       29.83     11.23 o 
  -7   3   6        7.05        3.80     16.16 o 
  -6   3   6       18.84       16.88      9.87 o 
  -5   3   6       28.65       34.13     15.41 o 
  -4   3   6       22.98       31.00     13.93 o 
  -3   3   6       32.32       39.42      9.11 o 
  -2   3   6       12.36       10.45      7.69 o 
  -1   3   6      169.39      178.65      5.88 o 
   0   3   6      137.52      147.04      7.52 o 
   1   3   6      115.84      124.53      9.72 o 
   2   3   6       82.77       77.08      7.25 o 
   3   3   6       10.26        9.19      7.07 o 
   4   3   6       15.99       32.50      8.23 o 
  -6   4   6        1.32       26.85     12.14 o 
  -5   4   6        0.51       10.67     10.10 o 
  -4   4   6       19.04       21.46     10.95 o 
  -3   4   6       29.64       20.60     16.70 o 
  -2   4   6       16.99       19.27      9.99 o 
  -1   4   6       29.40       25.70      2.76 o 
   0   4   6       10.93       13.51      4.47 o 
   1   4   6       31.72       21.76      7.41 o 
   2   4   6        7.19        6.83      5.06 o 
   3   4   6       22.60       13.78      7.04 o 
  -5   5   6        5.60       -5.44      8.81 o 
  -4   5   6       16.17       19.36      9.57 o 
  -3   5   6       88.95      130.44     17.16 o 
  -2   5   6       14.61       19.97     20.18 o 
  -1   5   6        5.88        6.63      2.87 o 
   0   5   6        0.39        4.82      4.78 o 
   1   5   6       11.63       13.54      5.32 o 
   2   5   6       26.87       27.63      6.76 o 
  -2   6   6        2.30       26.07     14.28 o 
  -1   6   6        1.78       22.90     21.85 o 
  -4  -5   7       14.34        7.46      8.73 o 
  -3  -5   7       17.14       42.70     28.19 o 
  -2  -5   7        1.56       18.15      9.97 o 
  -1  -5   7        4.02        8.45     11.45 o 
   0  -5   7        5.50       17.34      9.77 o 
   1  -5   7        6.79       14.98     17.43 o 
  -6  -4   7        2.81       -8.99     11.48 o 
  -5  -4   7        1.38      -10.27      8.97 o 
  -4  -4   7       29.89       14.04     12.43 o 
  -3  -4   7       46.65       37.57      8.21 o 
  -2  -4   7       14.13       13.81      6.96 o 
  -1  -4   7        0.86       -0.61      9.91 o 
   0  -4   7       16.16       21.59      8.86 o 
   1  -4   7       18.34       26.13      9.03 o 
   2  -4   7        4.34       17.28     18.35 o 
  -7  -3   7        3.27       -1.40     15.51 o 
  -6  -3   7        0.09        7.61     15.06 o 
  -5  -3   7       16.32       17.89      8.04 o 
  -4  -3   7        3.39        4.51      7.36 o 
  -3  -3   7       33.30       27.56      7.44 o 
  -2  -3   7        9.13        1.18      6.39 o 
  -1  -3   7       58.75       57.49      8.46 o 
   0  -3   7       15.62       14.56      5.90 o 
   1  -3   7       27.11       24.92      7.51 o 
   2  -3   7       16.33        5.31      9.96 o 
   3  -3   7       13.13       11.49      9.83 o 
  -8  -2   7        1.28        1.67      5.26 o 
  -7  -2   7        0.76       -3.43      5.20 o 
  -6  -2   7       52.98       36.00      9.97 o 
  -5  -2   7       77.05       73.59      8.82 o 
  -4  -2   7       35.16       36.90      7.80 o 
  -3  -2   7        0.95       -2.04      5.01 o 
  -2  -2   7       77.78       69.42      8.13 o 
  -1  -2   7       34.70       29.14      4.17 o 
   0  -2   7       89.27       86.05      6.74 o 
   1  -2   7      100.63      108.87      6.36 o 
   2  -2   7       74.90       64.05      6.32 o 
   3  -2   7        1.45       -0.78      5.05 o 
   4  -2   7        2.15        9.70      6.51 o 
  -8  -1   7        1.72        5.22      6.39 o 
  -7  -1   7       38.85       30.17      6.29 o 
  -6  -1   7        4.72        2.36      4.58 o 
  -5  -1   7      179.99      188.89      5.55 o 
  -4  -1   7       26.07       28.60      4.51 o 
  -3  -1   7       28.52       29.66      3.57 o 
  -2  -1   7       40.93       38.64      4.20 o 
  -1  -1   7        8.58       10.09      3.10 o 
   0  -1   7       37.90       40.81      5.70 o 
   1  -1   7        1.42       -3.65      7.38 o 
   2  -1   7       23.50       20.09      9.33 o 
   3  -1   7       11.62        0.93     10.68 o 
   4  -1   7        0.70       12.61      9.51 o 
  -8   0   7        0.27        5.10      4.45 o 
  -7   0   7        2.12        3.41      4.20 o 
  -6   0   7       47.14       26.12     12.40 o 
  -5   0   7       27.84       12.52     13.90 o 
  -4   0   7        9.61        8.90      4.50 o 
  -3   0   7        5.83       11.44      4.29 o 
  -2   0   7      135.96      139.23      9.42 o 
  -1   0   7      486.99      484.72     10.07 o 
   0   0   7        3.75        5.04      8.68 o 
   1   0   7       16.53       16.71      4.76 o 
   2   0   7       46.26       38.54     13.79 o 
   3   0   7       55.34       46.24      9.53 o 
   4   0   7        1.45       11.31      8.82 o 
  -8   1   7        1.60        1.51      6.17 o 
  -7   1   7       37.99       12.83      7.77 o 
  -6   1   7        4.39       -0.03      9.85 o 
  -5   1   7      181.39      209.51     10.50 o 
  -4   1   7       27.17        0.39      6.01 o 
  -3   1   7       28.56       36.46     15.41 o 
  -2   1   7       39.62       50.46      4.93 o 
  -1   1   7        8.71       10.50      4.02 o 
   0   1   7       37.68       38.90      4.50 o 
   1   1   7        1.31       -1.33      5.61 o 
   2   1   7       23.34       29.97      7.20 o 
   3   1   7       11.69       24.75      8.36 o 
   4   1   7        0.73        2.56     11.82 o 
  -8   2   7        1.24        3.39      6.64 o 
  -7   2   7        0.66       -2.05      8.21 o 
  -6   2   7       53.29       -2.05      9.53 o 
  -4   2   7       33.59       46.38     12.91 o 
  -3   2   7        0.61        2.63      9.21 o 
  -2   2   7       78.39       75.89      3.77 o 
  -1   2   7       32.15       26.00      4.18 o 
   0   2   7       89.52       94.75      7.16 o 
   1   2   7      100.09       99.02     10.70 o 
   2   2   7       76.99       82.21      7.48 o 
   3   2   7        1.14        4.99      9.12 o 
   4   2   7        2.36       -2.68      9.27 o 
  -7   3   7        3.09        7.26     16.11 o 
  -6   3   7        0.06       10.58     15.41 o 
  -5   3   7       16.36       20.76     15.13 o 
  -4   3   7        3.70        3.94      8.20 o 
  -3   3   7       33.24       16.80     14.83 o 
  -2   3   7        9.62        5.18      7.49 o 
  -1   3   7       58.03       57.28      5.54 o 
   0   3   7       16.17       10.81      5.51 o 
   1   3   7       27.47       31.96      6.23 o 
   2   3   7       15.85       24.79      9.85 o 
   3   3   7       13.16       15.09      9.48 o 
  -6   4   7        3.02       -8.47     12.03 o 
  -5   4   7        1.46       -4.82     10.62 o 
  -4   4   7       29.46       51.90     18.97 o 
  -3   4   7       46.93       53.38     19.12 o 
  -2   4   7       13.30       12.54     10.35 o 
  -1   4   7        0.66        1.85      3.93 o 
   0   4   7       16.76       15.57      3.89 o 
   1   4   7       18.81       22.34      4.59 o 
   2   4   7        4.66        7.02      6.11 o 
  -4   5   7       14.71       23.88     13.46 o 
  -3   5   7       16.75        6.83     14.34 o 
  -2   5   7        1.64        0.14     19.58 o 
  -1   5   7        3.94       -5.26     10.64 o 
   0   5   7        5.29       10.86      5.44 o 
   1   5   7        6.88        9.09      5.35 o 
  -3  -5   8        6.69       10.18     10.57 o 
  -2  -5   8        4.79      -14.28      9.52 o 
  -1  -5   8       15.78       21.65      8.82 o 
  -5  -4   8        7.00      -12.47     13.41 o 
  -4  -4   8       11.12       19.18      8.43 o 
  -3  -4   8        3.20       -5.74     11.14 o 
  -2  -4   8       17.67       27.65     11.69 o 
  -1  -4   8        7.59       19.31     11.40 o 
   0  -4   8       23.26       25.45      8.23 o 
   1  -4   8        6.12        3.54      7.43 o 
  -7  -3   8        0.45       -1.69     10.04 o 
  -6  -3   8        3.63        4.15     11.45 o 
  -5  -3   8       16.22       23.56      9.57 o 
  -4  -3   8       13.93       24.58      9.98 o 
  -3  -3   8       10.33        6.16      7.35 o 
  -2  -3   8       20.08       27.45      7.20 o 
  -1  -3   8       14.82        6.51      7.56 o 
   0  -3   8        4.99        8.34      7.89 o 
   1  -3   8        3.72        3.00     10.47 o 
   2  -3   8        7.71       11.69     10.87 o 
  -7  -2   8        8.63       -3.95     16.80 o 
  -6  -2   8       32.71       16.91     15.24 o 
  -5  -2   8        1.69       -0.39      5.94 o 
  -4  -2   8       12.49        8.24      6.83 o 
  -3  -2   8       19.39       22.52      9.30 o 
  -2  -2   8       74.65       64.39      4.08 o 
  -1  -2   8       21.95       15.03      4.79 o 
   0  -2   8       11.05       11.23      5.04 o 
   1  -2   8       70.46       61.98      7.18 o 
   2  -2   8       15.48       16.61      6.14 o 
   3  -2   8       10.70       12.61      7.06 o 
  -8  -1   8        3.26        4.05      5.08 o 
  -7  -1   8        0.89       -1.45      4.50 o 
  -6  -1   8        6.31        4.74      4.22 o 
  -5  -1   8       28.07       21.09      4.56 o 
  -4  -1   8       92.53      101.22      5.21 o 
  -3  -1   8        2.27        0.15      3.91 o 
  -2  -1   8        9.43        2.30      4.73 o 
  -1  -1   8        2.72        4.10      5.43 o 
   0  -1   8       39.09       45.20      8.21 o 
   1  -1   8       26.45       23.72      5.86 o 
   2  -1   8       40.78       43.24      7.28 o 
   3  -1   8       30.30       22.37      9.94 o 
  -8   0   8        6.64       10.98      5.64 o 
  -7   0   8        0.00       -3.50      4.95 o 
  -6   0   8        2.29        4.27      5.92 o 
  -5   0   8       46.98        0.75      7.27 o 
  -4   0   8      734.70      804.04     15.51 o 
  -3   0   8       44.04       38.80      5.96 o 
  -2   0   8       14.40        9.58      9.56 o 
  -1   0   8        0.21        1.09      3.92 o 
   0   0   8        0.15        0.13      4.91 o 
   1   0   8       63.34       56.33      9.95 o 
   2   0   8       12.11       24.61     10.38 o 
   3   0   8        8.08        6.87      7.11 o 
   4   0   8        4.62        8.82     14.49 o 
  -8   1   8        3.27       -2.36      6.12 o 
  -7   1   8        0.90        2.05      5.90 o 
  -6   1   8        6.20       -0.33     10.53 o 
  -5   1   8       27.82        0.71     10.81 o 
  -4   1   8       93.08      116.83     13.73 o 
  -3   1   8        2.04        3.32      3.66 o 
  -2   1   8        9.04        4.70      4.01 o 
  -1   1   8        2.93        2.06      4.60 o 
   0   1   8       40.17       36.09      5.17 o 
   1   1   8       25.57       30.08      9.08 o 
   2   1   8       39.53       54.90     22.40 o 
   3   1   8       30.90       29.49     12.57 o 
  -7   2   8        8.77       16.83     15.44 o 
  -6   2   8       31.89        0.01     13.76 o 
  -5   2   8        1.98        0.72     11.15 o 
  -4   2   8       12.54       19.00      8.08 o 
  -3   2   8       19.77        9.02      7.71 o 
  -2   2   8       73.91       65.70      4.32 o 
  -1   2   8       22.33       12.40      5.42 o 
   0   2   8       10.91        7.14      6.79 o 
   1   2   8       70.98       64.55      6.90 o 
   2   2   8       16.02        4.95      8.16 o 
   3   2   8       10.35       10.65     24.63 o 
  -7   3   8        0.48        4.50     10.23 o 
  -6   3   8        3.58       22.95     10.63 o 
  -5   3   8       16.42       23.16     10.77 o 
  -4   3   8       14.14       26.20     10.36 o 
  -3   3   8       10.05        2.56     13.77 o 
  -2   3   8       19.75       15.16     15.31 o 
  -1   3   8       15.13        9.27      5.53 o 
   0   3   8        5.07       13.77      7.05 o 
   1   3   8        4.07       14.59      9.19 o 
   2   3   8        7.42       21.69      7.14 o 
  -5   4   8        6.81       43.64     12.85 o 
  -4   4   8       11.14       11.10     19.41 o 
  -3   4   8        3.61       10.45      9.97 o 
  -2   4   8       17.38       25.53     12.04 o 
  -1   4   8        8.14        3.58      4.02 o 
   0   4   8       23.17       19.89      5.49 o 
   1   4   8        5.69       10.80      6.47 o 
  -3   5   8        6.79        8.03     13.42 o 
  -2   5   8        4.63       24.19     19.63 o 
  -1   5   8       15.86       27.52     23.48 o 
  -4  -4   9        4.07       32.93     14.67 o 
  -3  -4   9        0.40        4.28      8.72 o 
  -2  -4   9        0.72      -15.51     10.43 o 
  -1  -4   9        6.61       28.02     11.74 o 
   0  -4   9        1.13        8.51      9.41 o 
  -6  -3   9        6.10       11.87      9.78 o 
  -5  -3   9       13.93        8.73      9.51 o 
  -4  -3   9       14.53       19.04     10.18 o 
  -3  -3   9       13.91        3.72     11.01 o 
  -2  -3   9       35.87       40.29     10.66 o 
  -1  -3   9       33.05       31.09     12.32 o 
   0  -3   9        1.52        4.38     15.48 o 
   1  -3   9        4.17        8.68      9.30 o 
  -7  -2   9        4.08        4.62     10.80 o 
  -6  -2   9        2.05        4.71      9.80 o 
  -5  -2   9        0.33       -3.37      7.80 o 
  -4  -2   9        7.04       12.29      8.08 o 
  -3  -2   9        1.74       -2.77      9.55 o 
  -2  -2   9       14.97        9.53      3.75 o 
  -1  -2   9        3.50       11.71      4.08 o 
   0  -2   9       13.51        1.91      5.17 o 
   1  -2   9        3.03       -3.66      4.59 o 
   2  -2   9        8.51       -0.62      7.40 o 
  -7  -1   9        8.04        8.05      5.42 o 
  -6  -1   9        4.59        4.45      4.00 o 
  -5  -1   9       10.74        9.07      4.05 o 
  -4  -1   9       28.28       27.29      4.78 o 
  -3  -1   9      122.67      124.54      6.45 o 
  -2  -1   9       27.21       31.47      6.05 o 
  -1  -1   9       30.12       26.08      5.26 o 
   0  -1   9       54.81       67.13      6.76 o 
   1  -1   9        1.54        6.60      7.03 o 
   2  -1   9       47.97       28.77     10.48 o 
  -7   0   9        6.04       14.41      5.51 o 
  -6   0   9       42.24       38.81     28.41 o 
  -5   0   9       28.01       23.20      9.88 o 
  -4   0   9        7.73        3.92      5.59 o 
  -3   0   9      126.85      145.23      9.51 o 
  -2   0   9        0.07        3.82      6.16 o 
  -1   0   9       53.77       65.79      7.08 o 
   0   0   9        2.33        4.33      7.79 o 
   1   0   9        0.51        4.88      6.77 o 
   2   0   9        0.55       -5.25      8.00 o 
   3   0   9       11.62       21.04      8.73 o 
  -7   1   9        8.23        3.41      9.81 o 
  -6   1   9        4.54       -0.33      7.55 o 
  -5   1   9       10.29        3.12     11.77 o 
  -4   1   9       28.20       27.09     11.30 o 
  -3   1   9      124.18      127.68     14.40 o 
  -2   1   9       27.62       22.31      9.34 o 
  -1   1   9       29.55       33.56      5.15 o 
   0   1   9       53.20       52.42     10.16 o 
   1   1   9        1.26        7.75      7.18 o 
   2   1   9       48.61       56.17     12.72 o 
  -7   2   9        4.18        1.37      9.47 o 
  -6   2   9        1.94        1.38      9.02 o 
  -5   2   9        0.38       -3.84      8.68 o 
  -4   2   9        6.88        2.38     13.71 o 
  -3   2   9        1.62       11.65     12.38 o 
  -2   2   9       15.02       12.16      4.47 o 
  -1   2   9        3.63        2.86      6.56 o 
   0   2   9       13.53       23.07      9.58 o 
   1   2   9        3.06        7.01      5.28 o 
   2   2   9        8.62       11.15      8.48 o 
  -6   3   9        6.35       18.35     11.69 o 
  -5   3   9       13.70       28.25     11.83 o 
  -4   3   9       13.97       25.25     18.32 o 
  -3   3   9       13.70        7.38     10.00 o 
  -2   3   9       37.32       38.98     19.79 o 
  -1   3   9       32.62       22.17     12.19 o 
   0   3   9        1.42        6.36      7.59 o 
   1   3   9        4.10        5.63      8.06 o 
  -4   4   9        4.01       -4.46     21.70 o 
  -3   4   9        0.39       34.92     12.80 o 
  -2   4   9        0.67      -10.01     13.11 o 
  -1   4   9        6.62       57.60     24.63 o 
   0   4   9        1.17        0.04      4.69 o 
  -5  -3  10        0.79       18.36      8.53 o 
  -4  -3  10        3.14       -0.65      8.97 o 
  -3  -3  10        5.85       16.60      9.67 o 
  -2  -3  10        0.69       14.66     22.09 o 
  -1  -3  10        6.29       -5.55     12.52 o 
   0  -3  10        5.43       11.58     10.54 o 
  -6  -2  10        0.16        2.93     13.91 o 
  -5  -2  10        1.01        6.70     25.28 o 
  -4  -2  10        2.76       10.89     12.45 o 
  -3  -2  10        9.96        4.16      2.54 o 
  -2  -2  10        6.13        7.77      4.65 o 
  -1  -2  10       16.55       12.97      6.89 o 
   0  -2  10        7.45       11.44      6.09 o 
   1  -2  10       12.99       32.41      9.03 o 
  -6  -1  10        6.43        6.77     11.47 o 
  -5  -1  10       23.62       18.35      5.01 o 
  -4  -1  10       23.62       18.21      4.87 o 
  -3  -1  10       75.62       78.88     11.02 o 
  -2  -1  10       15.33        8.44     14.23 o 
  -1  -1  10        8.13       17.61      6.28 o 
   0  -1  10       10.78       11.50     10.32 o 
   1  -1  10       13.17        9.64      9.03 o 
  -7   0  10        0.27        5.08      5.34 o 
  -6   0  10        0.32        4.28      8.71 o 
  -5   0  10        5.12        3.50     10.31 o 
  -4   0  10       39.67       44.13      6.07 o 
  -3   0  10       39.97       32.79      8.85 o 
  -2   0  10       12.51        6.99      6.86 o 
  -1   0  10       13.30        5.92      5.89 o 
   0   0  10        3.10        5.59      7.33 o 
   1   0  10        0.27        3.51      7.49 o 
  -6   1  10        6.62       14.41     14.26 o 
  -5   1  10       23.98       27.43     12.36 o 
  -4   1  10       24.56       18.87      5.01 o 
  -3   1  10       74.51       52.95      7.80 o 
  -2   1  10       14.51       16.93      7.44 o 
  -1   1  10        8.09        1.90      8.37 o 
   0   1  10       11.16       18.32     10.20 o 
   1   1  10       13.47       14.82     15.51 o 
  -6   2  10        0.17       17.97     16.06 o 
  -5   2  10        0.98       -0.45     11.95 o 
  -4   2  10        2.65       13.54      8.35 o 
  -3   2  10        9.67        3.29      4.81 o 
  -2   2  10        6.17        7.53      5.12 o 
  -1   2  10       17.02       26.22      8.01 o 
   0   2  10        7.54       17.88      7.94 o 
   1   2  10       13.05       26.08     12.02 o 
  -5   3  10        0.69       -4.98     17.96 o 
  -4   3  10        3.18       26.06     14.68 o 
  -3   3  10        5.90       -2.82      9.80 o 
  -2   3  10        0.58       27.79     18.07 o 
  -1   3  10        6.05        8.59      5.16 o 
   0   3  10        5.56       13.35     10.23 o 
  -4  -2  11        1.71        4.11     12.84 o 
  -3  -2  11        6.37        5.60      9.61 o 
  -2  -2  11       47.19       84.50     12.48 o 
  -1  -2  11        0.88        6.37      5.71 o 
  -5  -1  11        3.31        8.19     10.24 o 
  -4  -1  11        6.26       -1.13      6.10 o 
  -3  -1  11        7.56        9.72      5.47 o 
  -2  -1  11       15.29       13.68      4.93 o 
  -1  -1  11        6.55        5.63      5.06 o 
   0  -1  11        2.93        8.82      6.56 o 
  -5   0  11        3.94        3.79      7.39 o 
  -4   0  11       34.95       39.05      8.69 o 
  -3   0  11        0.01        9.42      5.73 o 
  -2   0  11        6.17        6.29      8.23 o 
  -1   0  11        1.25       -4.06      8.40 o 
   0   0  11        5.18        5.94      7.80 o 
  -5   1  11        3.27        6.10     11.60 o 
  -4   1  11        6.18        6.24      5.55 o 
  -3   1  11        7.44        3.31      5.62 o 
  -2   1  11       15.40       11.33      8.39 o 
  -1   1  11        6.58        1.78      6.24 o 
   0   1  11        2.93       12.40      8.49 o 
  -4   2  11        1.82       30.74     14.51 o 
  -3   2  11        6.78       -2.14     13.37 o 
  -2   2  11       47.19       44.77     12.98 o 
  -1   2  11        0.74       -7.94      8.52 o 
                                                 
